# Supplementary material for: Can Targeted Intervention Mitigate Early Emotional and Behavioral Problems?: Generating Robust Evidence within Randomized Controlled Trials
Source: PLoS One. 2016 Jun 2;11(6):e0156397. doi: 10.1371/journal.pone.0156397 (PMC4890862; doi:10.1371/journal.pone.0156397)
Supplement: S1 Data — (XLS) [file pone.0156397.s001.xls]

## Sheet: Sheet1
id	d_treat	babygender	probstayer	cbcl_internal_t	cbcl_external_t	cbcl_total_t	cbcl_internal_t_cutoff	cbcl_external_t_cutoff	cbcl_total_t_cutoff	weeksinpreg	momage	married	partnered	parent	firstmom	r_lowed	r_emp	saves	soc_house	wasi_four_iq_3m_imputed	physicalhealth	mentalhealth	smokepreg	drinkdurpreg	everdrugs	vasq_score_imputed	aapi_totalstenraw	pearlin_mastery_imputed	rosenberg_imputed	kidi_imputed
1	0	girl	0.759632	58	46	54	0	0	0	12	16	No	No partner	No	Yes	Low		No	1	77	No	No	No	No	No	18	5.6	2.14286	12	60
2	0	girl	0.930715	33	39	39	0	0	0	12	20	No	Has partner	No	Yes	High	Yes	Yes	0	88	Yes	Yes	No	No	No	21	7.4	2.14286	14	61.4286
3	1	boy	0.672035	59	59	59	0	0	0	19	16	No	Has partner	Yes	Yes	Low		No	1	73	No	No	Yes	No	Yes	24	5.4	2.42857	13	61.4286
4	1	boy	0.995411	37	37	33	0	0	0	18	32	Yes	Has partner	Yes	No	High	No	Yes	0	79	No	Yes	No	Yes	No	18	3.8	2.14286	12	71.4286
5	0	girl	0.84984	45	44	45	0	0	0	21	29	No	Has partner	Yes	No	High		No	1	88	Yes	No	Yes	No	No	16	4.2	3.57143	12	71.4286
6	0	girl	0.717303	41	51	45	0	0	0	17	33	Yes	Has partner	Yes	No	High	Yes	Yes	0	93	No	No	No	Yes	No	21	4.6	3	12	64.2857
7	0	boy	0.996949	61	62	62	1	1	1	34	31	No	Has partner		Yes	High		Yes	1	90	Yes	Yes	No	No	Yes	18	4	2.28571	8	57.1429
8	0	boy	0.789159	47	37	43	0	0	0	30	20	No	Has partner	Yes	No	High		No	0	64	Yes	No	Yes	No	No	16	3	2.42857	11	65.7143
9	0	girl	0.907774	58	52	59	0	0	0	30	19	No	No partner	No	No	High		Yes	1	87	No	No	No	Yes	No	22	6	2.14286	13	55.7143
10	1	girl	0.880719	45	42	44	0	0	0	28	25	No	Has partner	Yes	No	Low		No	1	82	Yes	No	Yes	No	No	18	2.8	2	13	71.4286
11	0	boy	0.97958	43	35	39	0	0	0	28	35	Yes	Has partner	Yes	No	High		No	0	84	Yes	No	No	Yes	No	18	4.8	3.14286	12	71.4286
12	1	boy	0.929055	53	61	59	0	1	0	37	30	No	Has partner	Yes	Yes	High		No	1	74	Yes	No	No	Yes	No	19	3.4	2.57143	7	60
13	0	girl	0.910045	37	32	35	0	0	0	12	19	No	Has partner	No	Yes	High		No	1	73	Yes	No	No	No	No	16	6.6	3	13	61.4286
14	0	girl	0.940114	43	51	46	0	0	0	30	25	No	Has partner		Yes	High		No	1	89	Yes	No	No	No	No	16	8	3.57143	17	91.4286
15	1	boy	0.882752	37	39	37	0	0	0	20	24	No	No partner		Yes	High	Yes	Yes	1	95	Yes	No	Yes	No	Yes	13	5.2	3	12	70
16	0	boy	0.971715	43	44	46	0	0	0	28	32	No	No partner	No	No	Low		Yes	1	85	Yes	Yes	Yes	No	Yes	16	4.8	3.14286	6	82.8571
17	1	girl	0.987972	43	60	54	0	1	0	26	24	No	Has partner	Yes	Yes	High		Yes	0	85	Yes	Yes	No	No	No	13	6.2	3.42857	16	81.4286
18	1	boy	0.548335	60	63	59	1	1	0	40	21	No	Has partner	Yes	No	High		No	1	86	Yes	Yes	No	No	No	16	4.6	2.57143	12	77.1429
19	1	boy	0.833243	58	52	55	0	0	0	8	20	No	Has partner	No	Yes	High		Yes	1	63	Yes	Yes	Yes	No	No	16	4.8	2.28571	12	60
20	1	boy	0.636331	29	32	28	0	0	0	15	23	No	Has partner	No	Yes	Low		No	0	83	No	Yes	No	No	No	18	4.2	1.71429	9	82.8571
21	1	girl	0.550173	56	47	52	0	0	0	23	21	No	Has partner	Yes	Yes	High		Yes	1	65	Yes	No	No	No	No	19	5	2.71429	18	61.4286
22	0	girl	0.9376	51	47	51	0	0	0	23	18	No	Has partner	No	Yes	High		Yes	0	86	No	No	Yes	Yes	No	19	5.2	2.85714	11	70
23	1	girl	0.629184	45	50	48	0	0	0	26	18	No	No partner	No	Yes	High	No	No	1	75	No	Yes	No	Yes	No	19	5.8	2.42857	11	62.8571
24	1	boy	0.826721	43	39	39	0	0	0	13	29	No	Has partner	Yes	No	High		No	1	84	Yes	No	Yes	No	No	28	4	2.85714	15	72.8571
25	1	boy	0.698713	56	57	59	0	0	0	12	25	No	Has partner	No	No	High		No	1	96	Yes	Yes	Yes	No	No	15	5.2	2.85714	11	64.2857
26	1	girl	0.921784	37	39	37	0	0	0	20	24	No	No partner	No	Yes	High	Yes	Yes	1	68	Yes	No	Yes	No	Yes	18	5.4	2.71429	12	64.2857
27	0	girl	0.976915	29	32	32	0	0	0	17	29	No	Has partner	Yes	Yes	High		No	0	100	Yes	No	Yes	No	No	12	7.6	3.71429	15	87.1429
28	0	boy	0.990735	37	32	36	0	0	0	19	18	No	No partner	No	Yes	Low		No	0	99	Yes	Yes	No	No	No	24	7.6	2.57143	15	77.1429
29	0	girl	0.908344	41	46	44	0	0	0	24	29	No	Has partner	Yes	Yes	High	Yes	Yes	1	102	Yes	Yes	Yes	No	No	13	5.4	3.28571	16	62.8571
30	0	girl	0.855483	29	32	28	0	0	0	35	32	No	Has partner	Yes	Yes	High	Yes	Yes	0	72	Yes	No	No	No	No	15	6.4	2.85714	16	67.1429
31	0	boy	0.883422	45	42	41	0	0	0	23	18	No	Has partner	Yes	Yes	High		Yes	0	77	No	No	Yes	No	No	13	6.8	3.14286	15	68.5714
32	1	boy	0.886208	29	48	38	0	0	0	38	20	No	Has partner	Yes	Yes	High		Yes	1	75	No	No	No	No	No	19	6.8	3.71429	17	71.4286
33	0	girl	0.750321	43	55	55	0	0	0	12	33	No	No partner	No	No	Low		No	1	69	Yes	No	No	No	No	20	5.2	2.42857	14	70
34	1	girl	0.986175	29	35	32	0	0	0	22	22	No	Has partner	No	Yes	High	Yes	Yes	0	90	No	No	No	Yes	No	13	5	3.71429	15	77.1429
35	0	boy	0.939186	41	40	38	0	0	0	17	26	No	Has partner	Yes	No	High		Yes	0	93	No	No	Yes	No	No	13	6.4	3.71429	18	75.7143
36	1	girl	0.675886	65	60	63	1	1	1	12	22	No	No partner		Yes	High	No	Yes	0	66	Yes	Yes	No	No	No	17	3	2.42857	11	74.2857
37	1	girl	0.942423	37	43	38	0	0	0	36	35	Yes	Has partner	Yes	No	High		No	1	82	Yes	No	No	No	No	16	4	2.42857	11	85.7143
38	0	girl	0.963732	33	32	31	0	0	0	22	29	No	Has partner	Yes	No	High		Yes	0	84	No	No	Yes	No	No	19	5	3.71429	13	71.4286
39	0	girl	0.774949	37	43	42	0	0	0	15	17	No	Has partner		Yes	Low		Yes	1	76	Yes	No	No	No	No	16	7	3.42857	12	72.8571
40	1	boy	0.990628	33	32	32	0	0	0	19	21	No	Has partner	Yes	Yes	High		Yes	0	85	Yes	No	No	No	No	15	6	3	12	70
41	1	girl	0.717207	49	43	43	0	0	0	24	18	No			Yes	Low		No	1	64	Yes	No	Yes	Yes	No	25	6.4	2.71429	10	67.1429
42	1	girl	0.855184	33	37	37	0	0	0	19	28	Yes	Has partner	Yes	No	Low		No	1	87	Yes	Yes	Yes	Yes	Yes	15	5.2	4	17	84.2857
43	1	girl	0.288274	29	29	28	0	0	0	33	26	No	No partner	No	Yes	Low		No	1	67	Yes	No	No	No	Yes	19	4.4	3.71429	12	80
44	0	girl	0.960656	41	39	43	0	0	0	25	33	No	No partner	No	No	Low		Yes	1	78	No	No	Yes	No	No	16	4	3.28571	18	68.5714
45	0	girl	0.771595	37	40	37	0	0	0	30	25	No	Has partner	Yes	No	High		No	1	95	No	No	Yes	Yes	No	14	5.2	3.42857	12	64.2857
46	1	girl	0.646913	62	51	59	1	0	0	28	33	No	Has partner	No	No	Low		No	0	93	Yes	Yes	Yes	No	No	22	7.2	1.42857	5	67.1429
47	1	boy	0.997156	43	47	43	0	0	0	16	29	Yes	Has partner	Yes	No	High		No	1	107	No	Yes	No	No	No	16	7.4	2.71429	15	82.8571
48	1	boy	0.960125	47	46	45	0	0	0	17	31	No	Has partner	Yes	No	High		Yes	1	74	Yes	No	No	No	No	18	4.2	2.42857	12	72.8571
49	0	girl		45	55	53	0	0	0			No	Has partner	Yes			Yes
50	0	girl	0.732204	65	55	66	1	0	1	23	15	No	No partner	No	Yes	Low		Yes	1	64	No	No	No	No	Yes	23	5.8	2.85714	13	57.1429
51	0	girl	0.86417	47	48	50	0	0	0	25	17	No	Has partner	Yes	Yes	Low		No	1	78	No	No	No	No	No	15	4.8	2.57143	12	65.7143
52	0	boy	0.89325	33	29	35	0	0	0	15	31	Yes	Has partner	Yes	Yes	High		Yes	0	86	No	No	No	No	No	6	7	3.42857	18	57.1429
53	0	girl	0.944625	45	47	43	0	0	0	17	25	Yes	Has partner	Yes	Yes	High		No	0	86	Yes	Yes	Yes	No	No	20	6	2.28571	15	74.2857
54	0	girl	0.975426	29	35	30	0	0	0	23	24	Yes	Has partner	Yes	No	High	Yes	Yes	0	91	Yes	No	No	No	No	14	6.6	3.85714	16	82.8571
55	1	girl	0.982173	49	62	57	0	1	0	28	24	No	Has partner	No	No	High		No	0	87	Yes	No	No	No	No	19	5.2	3.85714	18	72.8571
56	1	boy	0.995278	53	54	53	0	0	0	22	28	No	Has partner	Yes	No	High		No	0	87	Yes	No	Yes	Yes	No	17	5.6	4	18	72.8571
57	1	boy	0.976156	47	44	43	0	0	0	19	18	No	Has partner		Yes	High	No	No	0	98	Yes	No	Yes	Yes	Yes	18	7.2	3	13	77.1429
58	1	girl	0.910528	63	56	60	1	0	1	16	32	Yes	Has partner	Yes	No	High		No	0	87	No	Yes	No	No	No	19	3.2	2.85714	14	68.5714
59	0	boy	0.486291	56	48	54	0	0	0	23	23	No	Has partner	Yes	Yes	Low		Yes	0	84	No	No	No	No	No	14	3.4	3	12	65.7143
60	1	boy	0.858587	51	48	50	0	0	0	14	26	No	No partner	No	No	Low	Yes	Yes	1	77	Yes	Yes	Yes	Yes	No	21	3.8	2.71429	10	74.2857
61	0	girl	0.995908	45	40	44	0	0	0	19	33	No	Has partner	Yes	No	Low	No	Yes	1	71	Yes	Yes	Yes	No	No	28	3.4	1.85714	7	67.1429
62	0	girl	0.814092	59	59	62	0	0	1	23	22	No	No partner		Yes	High		No	0	83	No	No	Yes	No	No	15	5.4	2.28571	10	70
63	0	girl	0.806721	51	50	48	0	0	0	20	21	No	Has partner	No	Yes	High		No	0	86	Yes	No	No	No	No	20	4.4	2.42857	12	71.4286
64	1	girl	0.990927	56	52	58	0	0	0	12	33	No	Has partner	Yes	No	High		No	1	78	Yes	Yes	Yes	No	No	20	4.8	2.28571	10	82.8571
65	0	boy	0.996394	62	68	67	1	1	1	24	28	No	No partner	No	No	Low	No	No	0	84	Yes	Yes	Yes	No	No	18	6.4	3.42857	15	71.4286
66	1	boy	0.798662	29	44	40	0	0	0	19	20	No	No partner	No	Yes	High		Yes	0	73	No	No	No	Yes	Yes	21	4	2.57143	14	78.5714
67	1	boy	0.768987	43	35	37	0	0	0	36	31	Yes	Has partner	Yes	No	High		Yes	0	77	No	No	No	No	No	14	6.4	3	13	72.8571
68	0	girl	0.969204	45	59	53	0	0	0	17	27	Yes	Has partner	Yes	No	Low		No	0	75	No	Yes	No	No	No	28	5.8	1	4	77.1429
69	1	boy	0.959148	55	48	52	0	0	0	28	20	No	No partner	No	Yes	High		Yes	1	86	Yes	No	Yes	No	No	17	4.6	2.85714	14	67.1429
70	0	boy	0.996319	43	51	50	0	0	0	22	27	No	Has partner	Yes	Yes	High		Yes	0	87	Yes	No	No	No	Yes	25	4.4	3.42857	14	78.5714
71	1	girl	0.921781	45	46	46	0	0	0	25	31	No	Has partner	Yes	No	High		Yes	1	90	Yes	No	No	No	No	14	6	3	12	75.7143
72	1	girl	0.703959	29	29	28	0	0	0	26	27	No	No partner	No	No	Low		No	0	55	No	No	Yes	Yes	No	14	3.8	1.71429	12	64.2857
73	0	girl	0.874884	49	56	53	0	0	0	24	35	No	Has partner	Yes	No	High		Yes	1	85	Yes	No	No	Yes	No	16	3.8	3.28571	15	78.5714
74	1	girl	0.985108	58	50	50	0	0	0	14	28	Yes	Has partner	Yes	No	Low		No	0	67	Yes	No	Yes	Yes	No	21	4.2	2.42857	13	67.1429
75	0	girl	0.850174	37	39	37	0	0	0	16	34	No	No partner	No	No	High		Yes	1	74	Yes	No	Yes	Yes	Yes	18	4.2	3	13	65.7143
76	1	boy	0.555567	56	48	52	0	0	0	21	20				Yes	Low		No	1	86	Yes	Yes	Yes	No	No	26	8	2.28571	14	78.5714
77	1	boy	0.709306	60	56	58	1	0	0	13	40	No	No partner	No	No	High		No	1	86	Yes	No	Yes	Yes	No	19	2.6	1.28571	11	75.7143
78	1	girl	0.924156	47	43	43	0	0	0	15	20	No	Has partner	No	Yes	High		Yes	1	86	Yes	No	No	No	No	16	6.6	2.71429	12	77.1429
79	1	girl	0.497296	62	48	54	1	0	0	19	24	No	Has partner	Yes	No	High		Yes	0	74	No	Yes	Yes	No	No	22	4.6	2.71429	12	61.4286
80	0	girl	0.887708	73	62	72	1	1	1	17	21	No	No partner	No	Yes	Low		Yes	1	67	Yes	Yes	Yes	No	No	14	6.6	2.42857	12	70
81	0	girl	0.632991	58	60	61	0	1	1	27	26	No	Has partner	Yes	Yes	High		Yes	0	83	Yes	No	Yes	Yes	No	20	3.4	2.71429	12	64.2857
82	1	girl	0.957731	41	35	35	0	0	0	29	24	Yes	Has partner	Yes	Yes	High		No	0	97	No	No	Yes	No	No	14	6.6	3.71429	17	82.8571
83	1	girl	0.9788	41	40	40	0	0	0	15	26	No	Has partner	Yes	Yes	High		Yes	0	87	Yes	No	No	No	No	17	4.2	2.85714	12	68.5714
84	0	boy	0.972774	43	42	40	0	0	0	32	39	No	Has partner	Yes	No	Low		No	0	84	No	No	Yes	No	No	15	6.4	3.42857	13	81.4286
85	1	girl	0.979855	45	32	37	0	0	0	12	28	No	Has partner	Yes	Yes	High	Yes	Yes	0	103	Yes	No	No	Yes	No	17	3.6	2.14286	12	85.7143
86	0	girl	0.34064	43	44	43	0	0	0	23	23	No	No partner	No	No	Low		No	0	66	Yes	No	Yes	Yes	No	23	4.2	2.14286	6	70
87	1	girl	0.986199	29	35	34	0	0	0	21	33	Yes	Has partner	Yes	No	High		No	1	104	Yes	No	Yes	No	No	15	5.6	3.57143	17	68.5714
88	0	girl	0.97827	43	56	51	0	0	0	21	25	No	Has partner		Yes	High	Yes	Yes	0	89	No	Yes	No	No	No	18	5.2	3.14286	12	75.7143
89	0	boy	0.813695	43	46	45	0	0	0	11	21	No	Has partner	No	Yes	High		Yes	0	72	Yes	No	No	No	No	16	5	3.57143	18	75.7143
90	1	boy	0.949302	45	47	49	0	0	0	24	21	No	Has partner	Yes	Yes	High		Yes	1	81	Yes	No	Yes	Yes	No	20	5.2	2.14286	14	65.7143
91	1	boy	0.873503	49	43	43	0	0	0	13	19	No	Has partner	Yes	Yes	High	No	Yes	1	99	Yes	No	Yes	No	No	24	5.4	2.42857	16	71.4286
92	1	boy	0.904018	60	54	58	1	0	0	12	36	No	Has partner	Yes	No	Low	Yes	No	0	67	Yes	No	Yes	No	No	10	4.4	2.42857	14	68.5714
93	0	boy	0.884366	65	63	66	1	1	1	22	22	No	Has partner	Yes	Yes	High		Yes	1	92	Yes	No	No	Yes	No	20	5	2.85714	12	67.1429
94	0	boy	0.974017	29	37	34	0	0	0	25	34	No	Has partner	Yes	No	Low		No	0	87	Yes	Yes	No	No	No	16	4	2.57143	12	80
95	1	girl	0.992675	41	52	49	0	0	0	19	31	No	Has partner	Yes	Yes	High	Yes	Yes	0	86	Yes	Yes	Yes	No	No	14	6.4	3	12	72.8571
96	1	boy	0.927224	49	47	50	0	0	0	23	21	No	Has partner	Yes	Yes	High		Yes	1	73	Yes	No	No	No	No	21	4.6	2.28571	14	62.8571
97	0	girl	0.490478	55	59	61	0	0	1	20	38	Yes	Has partner	Yes	No	Low		No	1	99	Yes	No	No	Yes	No	18	3.6	2.85714	12	72.8571
98	1	boy	0.969793	37	37	35	0	0	0	38	28	Yes	Has partner	Yes	Yes	High	Yes	Yes	0	112	Yes	No	No	No	No	15	6.2	3.14286	13	82.8571
99	1	boy	0.394055	47	40	40	0	0	0	35	16	No	Has partner	No	Yes	Low		No	0	83	Yes	No	No	No	No	21	5.8	2	10	75.7143
100	0	girl	0.778964	43	35	35	0	0	0	15	18	No	Has partner	Yes	Yes	Low	No	Yes	1	83	No	No	No	No	No	15	6.2	4	14	65.7143
101	0	girl	0.991251	51	55	57	0	0	0	31	30	Yes	Has partner	Yes	No	High		No	1	82	Yes	No	Yes	No	No	19	5	3	12	75.7143
102	0	boy	0.899659	51	59	57	0	0	0	14	19	No	Has partner	No	Yes	High		Yes	1	60	Yes	No	No	No	No	13	5.8	3.85714	13	62.8571
103	0	boy	0.879969	56	52	52	0	0	0	14	25	No	No partner	No	No	Low		Yes	0	74	Yes	No	Yes	No	No	16	3	3	10	65.7143
104	0	girl	0.9376	43	35	37	0	0	0	27	25	No	Has partner	Yes	No	Low		No	1	89	Yes	Yes	Yes	Yes	No	14	4.6	3.42857	12	70
105	0	boy	0.375487	73	67	72	1	1	1	10	18	Yes	Has partner	Yes	Yes	Low	Yes	Yes	1	68	No	No	No	No	No	26	5.2	2.28571	13	70
106	1	boy	0.988993	47	43	42	0	0	0	19	25	No	Has partner	Yes	Yes	High		Yes	0	89	No	No	No	No	No	18	5.2	3.14286	15	67.1429
107	0	boy	0.825742	47	44	48	0	0	0	21	26	No	Has partner	Yes	Yes	High		Yes	0	85	No	No	No	No	No	16	5.4	3.42857	15	75.7143
108	1	boy	0.844863	47	42	41	0	0	0	34	24	No	Has partner	Yes	Yes	High		No	1	78	Yes	No	Yes	No	No	18	5.8	2.42857	12	68.5714
109	1	boy	0.741852	51	37	43	0	0	0	8	32	No	No partner	No	No	Low		No	0	102	Yes	No	Yes	No	Yes	18	5.6	3	14	68.5714
110	0	girl	0.917915	51	46	55	0	0	0	18	31	No	Has partner	Yes	No	Low		No	1	81	Yes	Yes	No	Yes	No	23	4.4	2.42857	7	71.4286
111	0	girl	0.748464	56	48	50	0	0	0	20	17	No	Has partner	No	Yes	Low		No	1	78	Yes	No	Yes	No	Yes	20	5.2	2.42857	11	60
112	1	boy	0.922951	41	52	50	0	0	0	24	29	No	Has partner	No	No	Low		No	0	88	Yes	No	No	Yes	No	18	4.2	2.57143	11	61.4286
113	1	boy	0.742906	63	48	57	1	0	0	23	28	No	No partner	No	No	Low		No	0	77	No	Yes	No	No	No	21	3.6	2	9	70
114	1	girl	0.887517	47	44	43	0	0	0	26	25	No	Has partner	Yes	No	High		Yes	0	74	Yes	No	Yes	No	No	20	4.2	2.85714	12	65.7143
115	1	boy	0.91757	37	32	33	0	0	0	13	41	No	No partner	No	No	Low		No	1	78	Yes	Yes	No	No	No	6	7.2	4	12	87.1429
116	1	boy	0.943915	41	57	50	0	0	0	22	36	No	Has partner	Yes	No	High		No	1	85	Yes	No	Yes	Yes	No	10	4.6	2.42857	12	77.1429
117	0	boy	0.993995	41	29	33	0	0	0	12	36	Yes	Has partner	Yes	No	High		Yes	1	72	Yes	No	Yes	Yes	Yes	14	5.6	3.57143	14	68.5714
118	1	girl	0.892735	41	52	48	0	0	0	22	29	No	Has partner	Yes	Yes	Low		Yes	1	85	Yes	No	Yes	No	No	20	5.4	3.14286	16	70
119	0	boy	0.801272	68	60	70	1	1	1	18	26	No	Has partner	Yes	No	Low		No	1	58	Yes	No	No	No	Yes	17	2.8	1.85714	11	58.5714
120	0	boy	0.945088	29	42	37	0	0	0	14	27	No	No partner		Yes	High		Yes	1	61	Yes	No	No	Yes	No	12	3.4	2.71429	11	72.8571
121	0	boy	0.579645	61	51	59	1	0	0	34	17	No	Has partner	No	Yes	High		No	1	58	No	No	Yes	Yes	No	22	5.8	2.42857	10	55.7143
122	0	girl	0.91728	55	52	54	0	0	0	18	23	No	No partner	No	No	High		No	1	94	Yes	Yes	Yes	No	Yes	17	3.8	2	7	81.4286
123	1	boy	0.781532	53	48	49	0	0	0	27	26	No	Has partner	Yes	No	Low	Yes	No	0	91	Yes	Yes	Yes	Yes	Yes	22	4.8	2.71429	11	71.4286
124	0	boy	0.901053	43	29	37	0	0	0	25	27	No	Has partner	Yes	No	Low		Yes	0	85	No	No	Yes	No	No	14	5	3.42857	18	60
125	1	girl	0.585244	51	48	53	0	0	0	24	23	No	No partner	No	No	High		Yes	1	67	Yes	No	No	No	No	21	4.8	2.71429	11	72.8571
126	1	girl	0.979882	49	42	46	0	0	0	34	26	No	Has partner	Yes	Yes	High		Yes	0	77	Yes	No	Yes	No	No	15	6.4	3	14	72.8571
127	1	boy	0.589727	45	37	42	0	0	0	20	21	No	Has partner	Yes	Yes	High		Yes	1	59	No	No	Yes	Yes	No	22	2.6	2.57143	11	58.5714
128	0	girl	0.820409	55	54	56	0	0	0	11	19	No	Has partner	Yes	Yes	High		Yes	1	82	No	No	Yes	No	Yes	17	7.2	3	12	71.4286
129	0	girl	0.992728	41	32	34	0	0	0	21	27	No	Has partner	No	No	Low		No	1	73	Yes	Yes	Yes	No	No	20	3.8	2.71429	14	77.1429
130	1	boy	0.949127	49	51	52	0	0	0	31	24	No	Has partner	No	No	High		Yes	0	103	Yes	No	Yes	No	No	14	6.4	3.71429	17	81.4286
131	1	girl	0.823145	45	44	45	0	0	0	32	17	No	Has partner	No	Yes	High		Yes	1	66	Yes	No	No	No	No	20	6	2.85714	12	78.5714
132	1	boy	0.692421	51	54	52	0	0	0	12	19	No	No partner	No	Yes	High		No	1	88	Yes	No	No	No	No	16	7	2.42857	11	74.2857
133	1	girl	0.968552	37	43	40	0	0	0	21	32	Yes	Has partner	Yes	No	Low		Yes	1	100	Yes	No	Yes	No	No	17	6.8	3.14286	13	80
134	0	girl	0.849302	64	58	61	1	0	1	22	20	No	No partner	No	Yes	High		Yes	1	69	Yes	No	No	No	No	22	4.2	2.57143	8	58.5714
135	1	girl	0.987243	33	35	34	0	0	0	34	32	No	Has partner	No	No	Low		Yes	1	76	Yes	No	Yes	No	No	16	5.2	3.14286	17	80
136	1	girl	0.841742	41	48	47	0	0	0	27	27	No	Has partner	Yes	No	High		No	1	82	Yes	Yes	Yes	Yes	No	25	6	3	12	68.5714
137	1	girl	0.934872	41	47	44	0	0	0	13	24	No	No partner		Yes	High		No	0	84	No	No	Yes	No	Yes	28	6.2	3.85714	11	80
138	0	girl	0.952793	33	35	35	0	0	0	28	19	No	No partner	No	No	Low		Yes	1	71	Yes	No	No	No	No	15	7.2	3	12	68.5714
139	0	girl	0.958411	43	32	34	0	0	0	12	21	No	No partner		Yes	High		No	1	65	Yes	Yes	Yes	No	No	24	6.4	2.85714	10	70
140	0	girl	0.915174	55	52	55	0	0	0	20	19	No	No partner	No	Yes	High		No	1	67	No	No	Yes	No	No	23	4.4	1.85714	14	75.7143
141	1	girl	0.791365	55	50	56	0	0	0	21	17	No	No partner		Yes	High		No	1	73	Yes	No	No	No	No	18	4.2	2.57143	12	68.5714
142	0	girl	0.957331	33	35	35	0	0	0	37	36	Yes	Has partner	Yes	No	High		No	0	89	No	No	No	No	No	18	5.2	3	13	65.7143
143	1	girl	0.862446	58	61	61	0	1	1	12	18	No	Has partner	No	Yes	Low	No	No	0	90	Yes	Yes	No	No	Yes	20	6.2	1.85714	10	61.4286
144	0	girl	0.924521	59	56	60	0	0	1	23	19	No	Has partner	Yes	No	High		No	0	72	No	No	No	No	No	22	7.4	1.28571	10	80
145	0	boy	0.992493	43	51	51	0	0	0	22	35	No	Has partner	Yes	No	High		Yes	1	100	Yes	Yes	No	Yes	No	19	7	3.71429	15	85.7143
146	1	girl	0.841916	55	63	57	0	1	0	20	18	No	No partner	No	Yes	High		No	0	96	Yes	No	No	No	No	20	6.2	3	14	64.2857
147	1	girl	0.989727	65	56	60	1	0	1	27	38	No	Has partner	Yes	No	Low		No	1	65	Yes	No	Yes	Yes	No	22	4.2	2.42857	10	75.7143
148	0	girl	0.899659	47	35	40	0	0	0	16	20	No	No partner	No	Yes	High		Yes	1	74	No	No	Yes	Yes	No	15	4.4	3	12	62.8571
149	1	boy	0.920828	33	40	37	0	0	0	17	30	No	Has partner	No	No	Low		Yes	0	94	Yes	No	Yes	No	No	15	6.2	3.42857	18	82.8571
150	0	boy	0.967451	41	39	40	0	0	0	16	36	Yes	Has partner	Yes	No	High		Yes	0	102	Yes	No	No	No	No	12	7.2	3	17	80
151	0	girl	0.921492	47	56	51	0	0	0	16	31	No	Has partner	Yes	No	High		No	0	102	Yes	No	Yes	Yes	No	18	4	2.85714	14	68.5714
152	0	girl	0.973835	47	46	46	0	0	0	16	27	No	Has partner	Yes	No	High		Yes	0	59	No	No	Yes	No	No	16	2.6	2.28571	15	62.8571
153	0	girl	0.929847	37	40	37	0	0	0	14	26	Yes	Has partner	Yes	No	Low	Yes	Yes	1	85	Yes	Yes	No	Yes	No	18	5.4	3.57143	14	85.7143
154	1	girl	0.996949	45	48	47	0	0	0	18	30	No	Has partner	Yes	No	High		Yes	1	84	Yes	No	No	No	No	11	7.6	3.71429	17	70
155	0	boy	0.896008	47	66	59	0	1	0	31	25	No	Has partner	Yes	No	High		No	1	101	Yes	Yes	Yes	No	No	14	7.4	3.42857	16	92.8571
156	0	girl	0.874422	43	46	45	0	0	0	8	15	No	Has partner	No	Yes	High		No	1	92	No	No	No	No	No	16	5.8	2.71429	13	65.7143
157	0	boy	0.952793	41	43	43	0	0	0	36	22	No	Has partner	No	No	High		Yes	0	88	No	No	No	No	No	18	5	2.71429	12	68.5714
158	0	girl	0.901458	45	37	41	0	0	0	20	31	No	Has partner	Yes	No	High		Yes	0	110	Yes	No	Yes	Yes	No	14	5	3.42857	17	82.8571
159	0	girl	0.980929	43	39	40	0	0	0	35	35	No	Has partner	Yes	No	Low		No	1	88	Yes	No	No	No	No	17	6.2	2	10	78.5714
160	1	girl	0.995404	29	39	35	0	0	0	6	27	Yes	Has partner	Yes	Yes	High		No	0	113	No	No	No	No	No	20	7	3.14286	12	80
161	1	boy	0.760614	33	35	36	0	0	0	16	21	No	No partner	No	Yes	High		Yes	0	98	Yes	No	No	No	No	17	6	3.42857	17	75.7143
162	1	boy	0.99616	29	39	37	0	0	0	31	37	Yes	Has partner	Yes	No	High		Yes	0	97	No	No	No	Yes	No	15	5.2	3.71429	17	74.2857
163	0	boy	0.927398	33	35	35	0	0	0	33	30	No	Has partner	Yes	No	High		Yes	1	100	Yes	Yes	No	Yes	No	16	6	3.85714	13	71.4286
164	0	girl	0.772593	63	60	62	1	1	1	17	22	No	Has partner	Yes	No	High		No	0	56	Yes	No	Yes	No	No	18	3	2.71429	13	61.4286
